# Supplementary material for: Alterations of the gut microbiota in patients with schizophrenia
Source: Front Psychiatry. 2024 Mar 26;15:1366311. doi: 10.3389/fpsyt.2024.1366311 (PMC11002218; doi:10.3389/fpsyt.2024.1366311)
Supplement: Supplementary file 1 [file DataSheet_1.zip]

Archive with 2 entries (2 files):
- Supplementary Tables and Figures.DOCX
- Supplementary Table S8.xlsx
