# Supplementary material for: Alterations of the gut microbiota in patients with schizophrenia
Source: Front Psychiatry. 2024 Mar 26;15:1366311. doi: 10.3389/fpsyt.2024.1366311 (PMC11002218; doi:10.3389/fpsyt.2024.1366311)
Supplement: Supplementary file 1 [file DataSheet_1.zip › Supplementary Table S8.xlsx]

## Sheet: Table S6
Table S8. Alterations of candidate microbiota at phylum, class, order, family, genus and species levels in patients with schizophrenia and subgroups.
Microorganisms	TG					Subgroups
						MG					SG					UG					CG					YG					EG
	Total no.	No. of increased	No. of decreased	VCS	p	Total no.	No. of increased	No. of decreased	VCS	p	Total no.	No. of increased	No. of decreased	VCS	p	Total no.	No. of increased	No. of decreased	VCS	p	Total no.	No. of increased	No. of decreased	VCS	p	Total no.	No. of increased	No. of decreased	VCS	p	Total no.	No. of increased	No. of decreased	VCS	p
Phylum
Firmicutes	10	3	7	-4	0.1719	5	2	3	-1	0.5	9	2	7	-5	0.08984	10	3	7	-4	0.1719	10	3	7	-4	0.1719	4	2	2	0	0.6875	6	1	5	-4	0.1094
Bacteroidetes	9	4	5	-1	0.5	4	1	3	-2	0.3125	8	4	4	0	0.6367	9	4	5	-1	0.5	9	4	5	-1	0.5	4	2	2	0	0.6875	5	2	3	-1	0.5
Actinobacteria	9	7	2	5	0.08984	NA	NA	NA	NA	NA	4	3	1	2	0.3125	9	7	2	5	0.08984	6	4	2	2	0.3437	3	1	2	-1	0.5	3	3	0	3	0.125
Proteobacteria	8	7	1	6	0.03516	NA	NA	NA	NA	NA	8	7	1	6	0.03516	8	7	1	6	0.03516	7	7	0	7	0.007813	NA	NA	NA	NA	NA	5	5	0	5	0.03125
Cyanobacteria	5	1	4	-3	0.1875	NA	NA	NA	NA	NA	5	1	4	-3	0.1875	3	1	2	-1	0.5	NA	NA	NA	NA	NA	NA	NA	NA	NA	NA	NA	NA	NA	NA	NA
Class
Gammaproteobacteria	5	5	0	5	0.03125	NA	NA	NA	NA	NA	5	5	0	5	0.03125	5	5	0	5	0.03125	5	5	0	5	0.03125	NA	NA	NA	NA	NA	4	4	0	4	0.0625
Clostridia	5	1	4	-3	0.1875	NA	NA	NA	NA	NA	4	1	3	-2	0.3125	5	1	4	-3	0.1875	5	1	4	-3	0.1875	3	1	2	-1	0.5	NA	NA	NA	NA	NA
Bacteroidia	5	3	2	1	0.5	3	2	1	1	0.5	4	2	2	0	0.6875	5	3	2	1	0.5	5	3	2	1	0.5	4	3	1	2	0.3125	NA	NA	NA	NA	NA
Negativicutes	3	1	2	-1	0.5	NA	NA	NA	NA	NA	NA	NA	NA	NA	NA	3	1	2	-1	0.5	NA	NA	NA	NA	NA	NA	NA	NA	NA	NA	NA	NA	NA	NA	NA
Order
Clostridiales	6	2	4	-2	0.3437	3	1	2	-1	0.5	5	2	3	-1	0.5	6	2	4	-2	0.3437	6	2	4	-2	0.3437	4	2	2	0	0.6875	NA	NA	NA	NA	NA
Bacteroidales	6	4	2	2	0.3437	3	2	1	1	0.5	5	3	2	1	0.5	6	4	2	2	0.3437	6	4	2	2	0.3437	5	4	1	3	0.1875	NA	NA	NA	NA	NA
Enterobacteriales	4	4	0	4	0.0625	NA	NA	NA	NA	NA	4	4	0	4	0.0625	4	4	0	4	0.0625	4	4	0	4	0.0625	NA	NA	NA	NA	NA	3	3	0	3	0.125
Aeromonadales	4	4	0	4	0.0625	NA	NA	NA	NA	NA	4	4	0	4	0.0625	4	4	0	4	0.0625	4	4	0	4	0.0625	NA	NA	NA	NA	NA	4	4	0	4	0.0625
Bacillales	3	1	2	-1	0.5	NA	NA	NA	NA	NA	NA	NA	NA	NA	NA	3	1	2	-1	0.5	NA	NA	NA	NA	NA	NA	NA	NA	NA	NA	NA	NA	NA	NA	NA
Actinomycetales	3	3	0	3	0.125	NA	NA	NA	NA	NA	NA	NA	NA	NA	NA	3	3	0	3	0.125	3	3	0	3	0.125	NA	NA	NA	NA	NA	3	3	0	3	0.125
Family
Lactobacillaceae	8	7	1	6	0.03516	NA	NA	NA	NA	NA	5	5	0	5	0.03125	8	7	1	6	0.03516	6	5	1	4	0.1094	NA	NA	NA	NA	NA	5	4	1	3	0.1875
Lachnospiraceae	8	3	5	-2	0.3633	4	1	3	-2	0.3125	6	2	4	-2	0.3437	8	3	5	-2	0.3633	6	1	5	-4	0.1094	3	0	3	-3	0.125	3	1	2	-1	0.5
Bacteroidaceae	8	2	6	-4	0.1445	5	2	3	-1	0.5	7	1	6	-5	0.0625	8	2	6	-4	0.1445	8	2	6	-4	0.1445	5	2	3	-1	0.5	3	0	3	-3	0.125
Succinivibrionaceae	6	5	1	4	0.1094	NA	NA	NA	NA	NA	6	5	1	4	0.1094	6	5	1	4	0.1094	6	5	1	4	0.1094	NA	NA	NA	NA	NA	5	5	0	5	0.03125
Enterobacteriaceae	6	6	0	6	0.01563	NA	NA	NA	NA	NA	6	6	0	6	0.01563	6	6	0	6	0.01563	6	6	0	6	0.01563	3	3	0	3	0.125	3	3	0	3	0.125
Veillonellaceae	5	1	4	-3	0.1875	NA	NA	NA	NA	NA	4	1	3	-2	0.3125	5	1	4	-3	0.1875	4	1	3	-2	0.3125	3	0	3	-3	0.125	NA	NA	NA	NA	NA
Ruminococcaceae	5	1	4	-3	0.1875	3	1	2	-1	0.5	4	1	3	-2	0.3125	5	1	4	-3	0.1875	4	1	3	-2	0.3125	3	1	2	-1	0.5	NA	NA	NA	NA	NA
Enterococcaceae	5	3	2	1	0.5	NA	NA	NA	NA	NA	4	3	1	2	0.3125	4	3	1	2	0.3125	4	3	1	2	0.3125	NA	NA	NA	NA	NA	NA	NA	NA	NA	NA
Peptostreptococcaceae	4	2	2	0	0.6875	NA	NA	NA	NA	NA	4	2	2	0	0.6875	4	2	2	0	0.6875	4	2	2	0	0.6875	NA	NA	NA	NA	NA	NA	NA	NA	NA	NA
Pasteurellaceae	4	1	3	-2	0.3125	NA	NA	NA	NA	NA	4	1	3	-2	0.3125	3	1	2	-1	0.5	3	1	2	-1	0.5	NA	NA	NA	NA	NA	NA	NA	NA	NA	NA
Coriobacteriaceae	4	3	1	2	0.3125	NA	NA	NA	NA	NA	NA	NA	NA	NA	NA	4	3	1	2	0.3125	3	2	1	1	0.5	NA	NA	NA	NA	NA	NA	NA	NA	NA	NA
Actinomycetaceae	4	4	0	4	0.0625	NA	NA	NA	NA	NA	3	3	0	3	0.125	4	4	0	4	0.0625	3	3	0	3	0.125	NA	NA	NA	NA	NA	3	3	0	3	0.125
Turicibacteraceae	3	1	2	-1	0.5	NA	NA	NA	NA	NA	3	1	2	-1	0.5	3	1	2	-1	0.5	3	1	2	-1	0.5	NA	NA	NA	NA	NA	NA	NA	NA	NA	NA
Streptococcaceae	3	1	2	-1	0.5	NA	NA	NA	NA	NA	NA	NA	NA	NA	NA	3	1	2	-1	0.5	3	1	2	-1	0.5	NA	NA	NA	NA	NA	NA	NA	NA	NA	NA
Staphylococcaceae	3	1	2	-1	0.5	NA	NA	NA	NA	NA	3	1	2	-1	0.5	3	1	2	-1	0.5	3	1	2	-1	0.5	NA	NA	NA	NA	NA	3	1	2	-1	0.5
Rhodocyclaceae	3	0	3	-3	0.125	NA	NA	NA	NA	NA	NA	NA	NA	NA	NA	3	0	3	-3	0.125	3	0	3	-3	0.125	NA	NA	NA	NA	NA	3	0	3	-3	0.125
Prevotellaceae	3	3	0	3	0.125	NA	NA	NA	NA	NA	3	3	0	3	0.125	3	3	0	3	0.125	3	3	0	3	0.125	NA	NA	NA	NA	NA	NA	NA	NA	NA	NA
Desulfovibrionaceae	3	3	0	3	0.125	NA	NA	NA	NA	NA	NA	NA	NA	NA	NA	3	3	0	3	0.125	NA	NA	NA	NA	NA	NA	NA	NA	NA	NA	NA	NA	NA	NA	NA
Genus
Lactobacillus	9	9	0	9	0.001953	NA	NA	NA	NA	NA	7	7	0	7	0.007813	9	9	0	9	0.001953	7	7	0	7	0.007813	NA	NA	NA	NA	NA	5	5	0	5	0.03125
Fusicatenibacter	9	0	9	-9	0.001953	6	0	6	-6	0.01563	8	0	8	-8	0.003906	7	0	7	-7	0.007813	8	0	8	-8	0.003906	4	0	4	-4	0.0625	4	0	4	-4	0.0625
Blautia	9	2	7	-5	0.08984	6	2	4	-2	0.3437	8	2	6	-4	0.1445	8	2	6	-4	0.1445	9	2	7	-5	0.08984	5	0	5	-5	0.03125	4	2	2	0	0.6875
Bacteroides	9	2	7	-5	0.08984	5	2	3	-1	0.5	8	1	7	-6	0.03516	9	2	7	-5	0.08984	9	2	7	-5	0.08984	6	2	4	-2	0.3437	3	0	3	-3	0.125
Faecalibacterium	8	1	7	-6	0.03516	4	1	3	-2	0.3125	7	1	6	-5	0.0625	8	1	7	-6	0.03516	8	1	7	-6	0.03516	3	1	2	-1	0.5	5	0	5	-5	0.03125
Succinivibrio	7	7	0	7	0.007813	NA	NA	NA	NA	NA	7	7	0	7	0.007813	7	7	0	7	0.007813	7	7	0	7	0.007813	NA	NA	NA	NA	NA	7	7	0	7	0.007813
Ruminococcus	7	1	6	-5	0.0625	NA	NA	NA	NA	NA	6	1	5	-4	0.1094	6	0	6	-6	0.01563	4	0	4	-4	0.0625	NA	NA	NA	NA	NA	4	0	4	-4	0.0625
Roseburia	7	0	7	-7	0.007813	3	0	3	-3	0.125	7	0	7	-7	0.007813	6	0	6	-6	0.01563	7	0	7	-7	0.007813	NA	NA	NA	NA	NA	5	0	5	-5	0.03125
Prevotella	7	7	0	7	0.007813	NA	NA	NA	NA	NA	7	7	0	7	0.007813	7	7	0	7	0.007813	7	7	0	7	0.007813	NA	NA	NA	NA	NA	6	6	0	6	0.01563
Parabacteroides	7	6	1	5	0.0625	NA	NA	NA	NA	NA	5	4	1	3	0.1875	6	5	1	4	0.1094	6	5	1	4	0.1094	4	3	1	2	0.3125	NA	NA	NA	NA	NA
Haemophilus	7	2	5	-3	0.2266	3	1	2	-1	0.5	7	2	5	-3	0.2266	6	2	4	-2	0.3437	4	2	2	0	0.6875	NA	NA	NA	NA	NA	3	2	1	1	0.5
Coprococcus	7	0	7	-7	0.007813	NA	NA	NA	NA	NA	5	0	5	-5	0.03125	7	0	7	-7	0.007813	6	0	6	-6	0.01563	NA	NA	NA	NA	NA	5	0	5	-5	0.03125
Collinsella	7	5	2	3	0.2266	NA	NA	NA	NA	NA	5	4	1	3	0.1875	7	5	2	3	0.2266	6	4	2	2	0.3437	NA	NA	NA	NA	NA	4	4	0	4	0.0625
Megasphaera	6	5	1	4	0.1094	NA	NA	NA	NA	NA	5	4	1	3	0.1875	6	5	1	4	0.1094	6	5	1	4	0.1094	NA	NA	NA	NA	NA	5	5	0	5	0.03125
Anaerostipes	6	0	6	-6	0.01563	3	0	3	-3	0.125	5	0	5	-5	0.03125	5	0	5	-5	0.03125	6	0	6	-6	0.01563	4	0	4	-4	0.0625	NA	NA	NA	NA	NA
Acidaminococcus	6	6	0	6	0.01563	NA	NA	NA	NA	NA	5	5	0	5	0.03125	6	6	0	6	0.01563	6	6	0	6	0.01563	NA	NA	NA	NA	NA	5	5	0	5	0.03125
Turicibacter	5	1	4	-3	0.1875	NA	NA	NA	NA	NA	5	1	4	-3	0.1875	4	1	3	-2	0.3125	3	1	2	-1	0.5	NA	NA	NA	NA	NA	NA	NA	NA	NA	NA
Eggerthella	5	3	2	1	0.5	NA	NA	NA	NA	NA	4	2	2	0	0.6875	4	3	1	2	0.3125	4	3	1	2	0.3125	NA	NA	NA	NA	NA	4	3	1	2	0.3125
Dorea	5	2	3	-1	0.5	4	1	3	-2	0.3125	4	2	2	0	0.6875	5	2	3	-1	0.5	5	2	3	-1	0.5	3	0	3	-3	0.125	NA	NA	NA	NA	NA
Clostridium	5	3	2	1	0.5	NA	NA	NA	NA	NA	5	3	2	1	0.5	5	3	2	1	0.5	4	3	1	2	0.3125	NA	NA	NA	NA	NA	3	2	1	1	0.5
Streptococcus	4	2	2	0	0.6875	NA	NA	NA	NA	NA	4	2	2	0	0.6875	4	2	2	0	0.6875	4	2	2	0	0.6875	NA	NA	NA	NA	NA	NA	NA	NA	NA	NA
Phascolarctobacterium	4	4	0	4	0.0625	NA	NA	NA	NA	NA	3	3	0	3	0.125	4	4	0	4	0.0625	4	4	0	4	0.0625	NA	NA	NA	NA	NA	3	3	0	3	0.125
Mitsuokella	4	2	2	0	0.6875	NA	NA	NA	NA	NA	NA	NA	NA	NA	NA	3	1	2	-1	0.5	3	1	2	-1	0.5	NA	NA	NA	NA	NA	NA	NA	NA	NA	NA
Lactococcus	4	0	4	-4	0.0625	4	0	4	-4	0.0625	3	0	3	-3	0.125	4	0	4	-4	0.0625	4	0	4	-4	0.0625	NA	NA	NA	NA	NA	NA	NA	NA	NA	NA
Enterococcus	4	2	2	0	0.6875	NA	NA	NA	NA	NA	3	2	1	1	0.5	4	2	2	0	0.6875	4	2	2	0	0.6875	3	2	1	1	0.5	NA	NA	NA	NA	NA
Enterobacter	4	2	2	0	0.6875	NA	NA	NA	NA	NA	4	2	2	0	0.6875	3	2	1	1	0.5	3	2	1	1	0.5	NA	NA	NA	NA	NA	NA	NA	NA	NA	NA
Desulfovibrio	4	4	0	4	0.0625	NA	NA	NA	NA	NA	4	4	0	4	0.0625	4	4	0	4	0.0625	4	4	0	4	0.0625	NA	NA	NA	NA	NA	4	4	0	4	0.0625
Corynebacterium	4	3	1	2	0.3125	NA	NA	NA	NA	NA	4	3	1	2	0.3125	4	3	1	2	0.3125	4	3	1	2	0.3125	NA	NA	NA	NA	NA	4	3	1	2	0.3125
Clostridium sensu stricto 1	4	2	2	0	0.6875	NA	NA	NA	NA	NA	4	2	2	0	0.6875	NA	NA	NA	NA	NA	NA	NA	NA	NA	NA	NA	NA	NA	NA	NA	NA	NA	NA	NA	NA
Bulleidia	4	4	0	4	0.0625	NA	NA	NA	NA	NA	4	4	0	4	0.0625	4	4	0	4	0.0625	4	4	0	4	0.0625	NA	NA	NA	NA	NA	3	3	0	3	0.125
Bifidobacterium	4	0	4	-4	0.0625	3	0	3	-3	0.125	3	0	3	-3	0.125	3	0	3	-3	0.125	3	0	3	-3	0.125	3	0	3	-3	0.125	NA	NA	NA	NA	NA
Alloprevotella	4	4	0	4	0.0625	NA	NA	NA	NA	NA	4	4	0	4	0.0625	3	3	0	3	0.125	4	4	0	4	0.0625	NA	NA	NA	NA	NA	NA	NA	NA	NA	NA
Adlercreutzia	4	0	4	-4	0.0625	NA	NA	NA	NA	NA	3	0	3	-3	0.125	4	0	4	-4	0.0625	4	0	4	-4	0.0625	NA	NA	NA	NA	NA	NA	NA	NA	NA	NA
Weissella	3	0	3	-3	0.125	NA	NA	NA	NA	NA	3	0	3	-3	0.125	NA	NA	NA	NA	NA	NA	NA	NA	NA	NA	NA	NA	NA	NA	NA	NA	NA	NA	NA	NA
Veillonella	3	3	0	3	0.125	NA	NA	NA	NA	NA	NA	NA	NA	NA	NA	3	3	0	3	0.125	3	3	0	3	0.125	NA	NA	NA	NA	NA	NA	NA	NA	NA	NA
Sutterella	3	2	1	1	0.5	NA	NA	NA	NA	NA	3	2	1	1	0.5	3	2	1	1	0.5	NA	NA	NA	NA	NA	NA	NA	NA	NA	NA	NA	NA	NA	NA	NA
Ruminococcus torques group	3	0	3	-3	0.125	NA	NA	NA	NA	NA	3	0	3	-3	0.125	NA	NA	NA	NA	NA	3	0	3	-3	0.125	3	0	3	-3	0.125	NA	NA	NA	NA	NA
Romboutsia	3	2	1	1	0.5	NA	NA	NA	NA	NA	3	2	1	1	0.5	3	2	1	1	0.5	3	2	1	1	0.5	NA	NA	NA	NA	NA	NA	NA	NA	NA	NA
Rhizobium	3	2	1	1	0.5	3	2	1	1	0.5	3	2	1	1	0.5	3	2	1	1	0.5	3	2	1	1	0.5	NA	NA	NA	NA	NA	NA	NA	NA	NA	NA
Prevotella 2	3	1	2	-1	0.5	NA	NA	NA	NA	NA	3	1	2	-1	0.5	NA	NA	NA	NA	NA	3	1	2	-1	0.5	NA	NA	NA	NA	NA	NA	NA	NA	NA	NA
Mogibacterium	3	3	0	3	0.125	NA	NA	NA	NA	NA	3	3	0	3	0.125	3	3	0	3	0.125	3	3	0	3	0.125	NA	NA	NA	NA	NA	NA	NA	NA	NA	NA
Lachnospiraceae UCG-004	3	0	3	-3	0.125	3	0	3	-3	0.125	3	0	3	-3	0.125	3	0	3	-3	0.125	3	0	3	-3	0.125	NA	NA	NA	NA	NA	3	0	3	-3	0.125
Lachnospira	3	0	3	-3	0.125	NA	NA	NA	NA	NA	3	0	3	-3	0.125	3	0	3	-3	0.125	3	0	3	-3	0.125	NA	NA	NA	NA	NA	3	0	3	-3	0.125
Lachnoclostridium	3	3	0	3	0.125	NA	NA	NA	NA	NA	NA	NA	NA	NA	NA	3	3	0	3	0.125	NA	NA	NA	NA	NA	NA	NA	NA	NA	NA	NA	NA	NA	NA	NA
Klebsiella	3	2	1	1	0.5	NA	NA	NA	NA	NA	NA	NA	NA	NA	NA	3	2	1	1	0.5	3	2	1	1	0.5	NA	NA	NA	NA	NA	NA	NA	NA	NA	NA
Holdemanella	3	3	0	3	0.125	NA	NA	NA	NA	NA	3	3	0	3	0.125	NA	NA	NA	NA	NA	3	3	0	3	0.125	NA	NA	NA	NA	NA	NA	NA	NA	NA	NA
Fusobacterium	3	1	2	-1	0.5	NA	NA	NA	NA	NA	3	1	2	-1	0.5	3	1	2	-1	0.5	3	1	2	-1	0.5	NA	NA	NA	NA	NA	NA	NA	NA	NA	NA
Erysipelotrichaceae UCG-003	3	0	3	-3	0.125	NA	NA	NA	NA	NA	3	0	3	-3	0.125	NA	NA	NA	NA	NA	3	0	3	-3	0.125	3	0	3	-3	0.125	NA	NA	NA	NA	NA
Dialister	3	0	3	-3	0.125	NA	NA	NA	NA	NA	3	0	3	-3	0.125	NA	NA	NA	NA	NA	3	0	3	-3	0.125	3	0	3	-3	0.125	NA	NA	NA	NA	NA
Comamonas	3	3	0	3	0.125	NA	NA	NA	NA	NA	3	3	0	3	0.125	3	3	0	3	0.125	3	3	0	3	0.125	NA	NA	NA	NA	NA	3	3	0	3	0.125
Butyricicoccus	3	0	3	-3	0.125	NA	NA	NA	NA	NA	3	0	3	-3	0.125	3	0	3	-3	0.125	3	0	3	-3	0.125	NA	NA	NA	NA	NA	NA	NA	NA	NA	NA
Actinomyces	3	3	0	3	0.125	NA	NA	NA	NA	NA	3	3	0	3	0.125	3	3	0	3	0.125	3	3	0	3	0.125	NA	NA	NA	NA	NA	3	3	0	3	0.125
Acinetobacter	3	2	1	1	0.5	NA	NA	NA	NA	NA	3	2	1	1	0.5	NA	NA	NA	NA	NA	NA	NA	NA	NA	NA	NA	NA	NA	NA	NA	NA	NA	NA	NA	NA
Species
Collinsella aerofaciens	3	2	1	1	0.5	NA	NA	NA	NA	NA	NA	NA	NA	NA	NA	3	2	1	1	0.5	3	2	1	1	0.5	NA	NA	NA	NA	NA	NA	NA	NA	NA	NA
Bifidobacterium adolescentis	3	3	0	3	0.125	NA	NA	NA	NA	NA	NA	NA	NA	NA	NA	3	3	0	3	0.125	3	3	0	3	0.125	NA	NA	NA	NA	NA	NA	NA	NA	NA	NA
Abbreviations: TG:entire patients group; MG: moderately ill group; SG: 16S rRNA amplicon sequencing group; UG: untreated group; CG: Chinese group; YG: youth group; EG: middle and elderly group; NA: not applicable (The frequency of this microbiota was too low to perform vote counting analyses)
